# Supplementary material for: The effects of in-hospital deprescribing on potential prescribing omission in hospitalized elderly patients with polypharmacy
Source: Sci Rep. 2021 Apr 26;11:8898. doi: 10.1038/s41598-021-88362-w (PMC8076214; doi:10.1038/s41598-021-88362-w)
Supplement: Supplementary file 2 — Supplementary Information 2. [file 41598_2021_88362_MOESM2_ESM.xlsx]

## Sheet: Analysis data
ATC code		Total number of target drugs (at admission)	Total number of drugs (at discharge)	Reduction rate of number of medications	Continued	Deprescribed	Newly started
A	ALIMENTARY TRACT AND METABOLISM	314	160	0.4904	131	183	29
A02A	ANTACIDS	2	0	1	0	2	0
A02B	DRUGS FOR PEPTIC ULCER AND GASTRO-OESOPHAGEAL REFLUX DISEASE (GORD)	117	48	0.5897	39	78	9
A03A	DRUGS FOR FUNCTIONAL GASTROINTESTINAL DISORDERS	3	1	0.6667	1	2	0
A03B	BELLADONNA AND DERIVATIVES, PLAIN	1	0	1	0	1	0
A03F	PROPULSIVES	10	1	0.9	0	10	1
A05A	BILE THERAPY	5	1	0.8	1	4	0
A06A	DRUGS FOR CONSTIPATION	69	58	0.1594	51	18	7
A07D	ANTIPROPULSIVES	1	0	1	0	1	0
A07E	INTESTINAL ANTIINFLAMMATORY AGENTS	1	1	0	1	0	0
A07F	ANTIDIARRHEAL MICROORGANISMS	14	3	0.7857	1	13	2
A09A	DIGESTIVES, INCL. ENZYMES	3	0	1	0	3	0
A10A	INSULINS AND ANALOGUES	1	0	1	0	1	0
A10B	BLOOD GLUCOSE LOWERING DRUGS, EXCL. INSULINS	44	31	0.2955	25	19	6
A10X	OTHER DRUGS USED IN DIABETES	2	0	1	0	2	0
A11C	VITAMIN A AND D, INCL. COMBINATIONS OF THE TWO	20	12	0.4	9	11	3
A11D	VITAMIN B1, PLAIN AND IN COMBINATION WITH VITAMIN B6 AND B12	6	1	0.8333	1	5	0
A11E	VITAMINE B-COMPLEX, INCL. COMBINATIONS	1	1	0	1	0	0
A11H	OTHER PLAIN VITAMIN PREPARATION	8	0	1	0	8	0
A12A	CALCIUM	4	0	1	0	4	0
A12B	POTASSIUM	1	0	1	0	1	0
A12C	OTHER MINERAL SUPPLEMENTS	0	1	Not applicable	0	0	1
A14A	ANABOLIC STEROIDS	1	1	0	1	0	0
B	BLOOD AND BLOOD FORMING ORGANS	112	58	0.4821	48	64	10
B01A	ANTITHROMBOTIC AGENTS	77	43	0.4416	39	38	4
B02A	ANTIFIBRINOLYTICS	3	1	0.6667	1	2	0
B02B	VITAMIN K AND OTHER HEMOSTATICS	3	0	1	0	3	0
B03A	IRON PREPARATIONS	7	7	0	3	4	4
B03B	VITAMIN B12 AND FOLIC ACID	22	7	0.6818	5	17	2
C	CARDIOVASCULAR SYSTEM	282	136	0.5177	121	161	15
C01A	CARDIAC GLYCOSIDES	2	0	1	0	2	0
C01B	ANTIARRHYTHMICS, CLASS I AND III	2	0	1	0	2	0
C01C	CARDIAC STIMULANTS EXCL. CARDIAC GLYCOSIDES	1	1	0	1	0	0
C01D	VASODILATORS USED IN CARDIAC DISEASES	17	2	0.8824	2	15	0
C01E	OTHER CARDIAC PREPARATIONS	2	1	0.5	0	2	1
C02C	ANTIADRENERGIC AGENTS, PERIPHERALLY ACTING	8	2	0.75	2	6	0
C03A	LOW-CEILING DIURETICS, THIAZIDES	10	0	1	0	10	0
C03C	HIGH-CEILING DIURETICS	16	6	0.625	5	11	1
C03D	POTASSIUM-SPARING AGENTS	3	3	0	1	2	2
C04A	PERIPHERAL VASODILATORS	9	2	0.7778	2	7	0
C07A	BETA BLOCKING AGENTS	10	3	0.7	2	8	1
C08C	SELECTIVE CALCIUM CHANNEL BLOCKERS WITH MAINLY VASCULAR EFFECTS	71	39	0.4507	36	35	3
C08D	SELECTIVE CALCIUM CHANNEL BLOCKERS WITH DIRECT CARDIAC EFFECTS	3	2	0.3333	2	1	0
C09A	ACE INHIBITORS, PLAIN	16	11	0.3125	9	7	2
C09C	ANGIOTENSIN Ⅱ RECEPTOR BLOCKERS (ARBs), PLAIN	52	31	0.4038	29	23	2
C10A	LIPID MODIFYING AGENTS, PLAIN	60	33	0.45	30	30	3
G	GENITO URINARY SYSTEM AND SEX HORMONES	41	27	0.3415	21	20	6
G03X	OTHER SEX HORMONES AND MODULATORS OF THE GENITAL SYSTEM	3	1	0.6667	1	2	0
G04B	UROLOGICALS	20	12	0.4	8	12	4
G04C	DRUGS USED IN BENIGN PROSTATIC HYPERTROPHY	18	14	0.2222	12	6	2
H	SYSTEMIC HORMONAL PREPARATIONS, EXCL. SEX HORMONES AND INSULINS	17	14	0.1765	13	4	1
H02A	CORTICOSTEROIDS FOR SYSTEMIC USE	12	10	0.1667	9	3	1
H03A	THYROID PREPARATIONS	3	3	0	3	0	0
H03B	ANTITHYROID PREPARATIONS	1	0	1	0	1	0
H05A	PARATHYROID HORMONES AND ANALOGUES	1	1	0	1	0	0
J	ANTIINFECTIVES FOR SYSTEMIC USE	1	0	1	0	1	0
J05A	DIRECT ACTING ANTIVIRALS	1	0	1	0	1	0
L	ANTINEOPLASTIC AND IMMUNOMODULATING AGENTS	9	7	0.2222	6	3	1
L02B	HORMONE ANTAGONISTS AND RELATED AGENTS	3	2	0.3333	1	2	1
L04A	IMMUNOSUPPRESSANTS	6	5	0.1667	5	1	0
M	MUSCULO-SKELETAL SYSTEM	54	35	0.3519	24	30	11
M01A	ANTIINFLAMMATORY AND ANTIRHEUMATIC PRODUCTS, NON-STEROIDS	21	15	0.2857	5	16	10
M04A	ANTIGOUT PREPARATIONS	16	6	0.625	6	10	0
M05B	DRUGS AFFECTING BONE STRUCTURE AND MINERALIZATION	17	14	0.1765	13	4	1
N	NERVOUS SYSTEM	177	99	0.4407	78	99	21
N02A	OPIOIDS	8	7	0.125	6	2	1
N02B	OTHER ANALGESICS AND ANTIPYRETICS	14	13	0.0714	7	7	6
N03A	ANTIEPILEPTICS	18	17	0.0556	12	6	5
N04A	ANTICHOLINERGIC AGENTS	2	2	0	2	0	0
N04B	DOPAMINERGIC AGENTS	13	8	0.3846	8	5	0
N05A	ANTIPSYCHOTICS	8	2	0.75	1	7	1
N05B	ANXIOLYTICS	35	12	0.6571	12	23	0
N05C	HYPNOTICS AND SEDATIVES	42	20	0.5238	15	27	5
N06A	ANTIDEPRESSANTS	11	6	0.4545	4	7	2
N06D	ANTI-DEMENTIA DRUGS	17	8	0.5294	7	10	1
N07A	PARASYMPATHOMIMETICS	3	1	0.6667	1	2	0
N07C	ANTIVERTIGO PREPARATION	6	3	0.5	3	3	0
R	RESPIRATORY SYSTEM	45	21	0.5333	15	30	6
R03A	ADRENERGICS, INHALANTS	2	3	-0.5	2	0	1
R03B	OTHER DRUGS FOR OBSTRUCTIVE AIRWAY DISEASES, INHALANTS	3	4	-0.3333	2	1	2
R03C	ADRENEGICS FOR SYSTEMIC USE	7	1	0.8571	1	6	0
R03D	OTHER SYSTEMIC DRUGS FOR OBSTRUCTIVE AIRWAY DISEASES	6	2	0.6667	2	4	0
R05C	EXPECTORANTS, EXCL. COMBINATIONS WITH COUGH SUPPRESSANTS	6	5	0.1667	2	4	3
R06A	ANTIHISTAMINES FOR SYSTEMIC USE	21	6	0.7143	6	15	0
V	VARIOUS	3	2	0.3333	1	2	1
V03A	ALL OTHER THERAPEUTIC PRODUCTS	2	1	0.5	0	2	1
V06D	OTHER NUTRIENTS	1	1	0	1	0	0
None	UNCLASSIFIED MEDICATIONS	44	10	0.7727	9	35	1
None	UNCLASSIFIED	14	5	0.6429	4	10	1
None	JAPANESE TRADITIONAL HERBAL MEDICINES	30	5	0.8333	5	25	0
